# Supplementary material for: COVID-19 Management in a UK NHS Foundation Trust with a High Consequence Infectious Diseases Centre: A Retrospective Analysis
Source: Med Sci (Basel). 2021 Feb 4;9(1):6. doi: 10.3390/medsci9010006 (PMC7931073; doi:10.3390/medsci9010006)
Supplement: Supplementary file 1 [file medsci-09-00006-s001.zip]

Archive with 1 entries (1 files):
- Supplementary Table S1.docx
